# Supplementary material for: Phylogeography and genetics of the globally invasive snail Physa acuta Draparnaud 1805, and its potential to serve as an intermediate host to larval digenetic trematodes
Source: BMC Evol Biol. 2018 Jul 3;18:103. doi: 10.1186/s12862-018-1208-z (PMC6029401; doi:10.1186/s12862-018-1208-z)
Supplement: Supplementary file 1 — Physa acuta locality and database information. (XLSX 27 kb) [file 12862_2018_1208_MOESM1_ESM.xlsx]

## Sheet: Sheet1
Additional file 1: Physa acuta Specimen database information
							NCBI Accn Number
Specimen ID	Locality	Latitude: Longitude	Year Collected	FWEC	Clade	CO1	16S	ITS1	MSB:Host #	Citation
argrv1	Gila River, Arizona, USA	32.94354, -113.85435	2004	COL	A	AY651170	AY651209	-	-	Wethington & Guralnick 2004
argrv2	Gila River, Arizona, USA	32.94354, -113.85435	2004	COL	A	AY651171	AY651210	-	-	Wethington & Guralnick 2004
argrv3	Gila River, Arizona, USA	32.94354, -113.85435	2007	COL	B	EU038355	EU038308	-	-	Wethington & Lydeard 2007
S99	Woodward Park, Fresno, California, USA	36.8745288,-119.8021703	2012	COA	A	MF694471	-	MF694490	21722	This Study
S100	Woodward Park, Fresno, California, USA	36.8745288,-119.8021703	2012	COA	B	MF694426	-	Y	21723	This Study
S122	Woodward Park, Fresno, California, USA	36.8745288,-119.8021703	2012	COA	A	MF694431	-	-	22055	This Study
S123	Woodward Park, Fresno, California, USA	36.8745288,-119.8021703	2012	COA	B	MF694432	-	-	22056	This Study
S157	Woodward Park, Fresno, California, USA	36.8745288,-119.8021703	2012	COA	A	MF694445	-	-	21724	This Study
S158	Woodward Park, Fresno, California, USA	36.8745288,-119.8021703	2012	COA	A	MF694446	MF694413	MF694482	22085	This Study
S160	Woodward Park, Fresno, California, USA	36.8745288,-119.8021703	2012	COA	A	MF694447	-	MF694489	22058	This Study
S168	Woodward Park, Fresno, California, USA	36.8745288,-119.8021703	2012	COA	B	MF694448	-	-	22102	This Study
S95	Waterfowl Managment Area, Los Banos, California, USA	37.1178648,-120.8024595	2012	COA	-	Y	-	-	21729	This Study
S148	Waterfowl Managment Area, Los Banos, California, USA	37.1178648,-120.8024595	2012	COA	-	Y	-	-	21731	This Study
S155	Waterfowl Managment Area, Los Banos, California, USA	37.1178648,-120.8024595	2012	COA	A	MF694444	-	MF694481	22059	This Study
S232	Waterfowl Managment Area, Los Banos, California, USA	37.1178648,-120.8024595	2012	COA	-	Y	-	-	21670	This Study
S96	Harvey Bear, Gilroy, California, USA	37.0756481,-121.5183384	2013	COA	A	Y	MF694403	-	21990	This Study
S125	Harvey Bear, Gilroy, California, USA	37.0756481,-121.5183384	2013	COA	A	MF694433	-	-	22061	This Study
S126	Harvey Bear, Gilroy, California, USA	37.0756481,-121.5183384	2013	COA	B	MF694434	-	-	22062	This Study
S127	Harvey Bear, Gilroy, California, USA	37.0756481,-121.5183384	2013	COA	B	MF694435	-	-	22063	This Study
S226	Harvey Bear, Gilroy, California, USA	37.0756481,-121.5183384	2013	COA	B	MF694457	-	-	22064	This Study
coa021	Chaffe County, Colorado, USA	38.733068, -106.1712732	2004	COL	B	AY651181	AY651219	-	-	Wethington & Guralnick 2004
coCUP1	Fremont Co., Colorado, USA	38.4777498, -105.6166603	2004	COL	B	AY651183	AY651221	-	-	Wethington & Guralnick 2004
coCUP2	Fremont Co., Colorado, USA	38.4777498, -105.6166603	2004	COL	B	AY651184	AY651222	-	-	Wethington & Guralnick 2004
co43906	Garfield Co., Colorado, USA	39.7288899, -108.3217724	2004	COL	A	AY651176	AY651215	-	-	Wethington & Guralnick 2004
co42241	Mesa Co. Colorado, USA	38.9335488, -108.4990457	2004	COL	B	AY651174	AY651213	-	-	Wethington & Guralnick 2004
co43914	Rio Blanco Co., Colorado, USA	39.9380767, -108.3244424	2004	COL	B	AY651177	AY651216	-	-	Wethington & Guralnick 2004
co43888	Yuma Co., Colorado, USA	40.1221719, -102.7276757	2004	COL	A	AY651175	AY651214	-	-	Wethington & Guralnick 2004
S108	Denver area, Colorado, USA	39.7645187, -104.9951942	2014	COL	B	-	MF694410	-	22082	This study
S109	Denver area, Colorado, USA	39.7645187, -104.9951942	2014	COL	B	MF694430	MF694405	-	22081	This study
CUB1	Santiago de Cuba, Cuba	20.0245035, -75.8611161	-	IR	A	EU038365	EU038318	-	-	Wethington & Lydeard 2007
CUB3	Santiago de Cuba, Cuba	20.0245035, -75.8611161	-	IR	A	EU038366	EU038319	-	-	Wethington & Lydeard 2007
CUB3	Santiago de Cuba, Cuba	20.0245035, -75.8611161	-	IR	A	EU038367	EU038320	-	-	Wethington & Lydeard 2007
F13	France	43.7953547, 3.6768801	2004	IR	A	EU038368	EU038321	-	-	Wethington & Lydeard 2007
F23	France	43.7953547, 3.6768801	2004	IR	A	AY651185	AY651223	-	-	Wethington & Guralnick 2004
F7	France	43.7953547, 3.6768801	2004	IR	A	AY651186	AY651224	-	-	Wethington & Guralnick 2004
S281	France	49.4759314, 4.0208555	2014	IR	A	MG001332	-	MF694477	22104	This Study
S282	France	49.4759314, 4.0208555	2014	IR	A	MF694473	-	-	22104	This Study
UGSB 12287	Epirus, Greece	39.6602599, 20.1588988	-	IR	A	KF737948	-	-	-	Albrecht et al. 2013
UGSB 12288	Epirus, Greece	39.6602599, 20.1588988	-	IR	A	KF737947	-	-	-	Albrecht et al. 2013
UGSB 12293	Western Greece	38.2734877, 20.9889862	-	IR	A	KF737950	-	-	-	Albrecht et al. 2013
UGSB 12286	Western Greece	38.2734877, 20.9889862	-	IR	A	KF737949	-	-	-	Albrecht et al. 2013
UGSB 12303	Western Macedonia	40.3857488, 20.9250748	-	IR	A	KF737951	-	-	-	Albrecht et al. 2013
UGSB 12307	Western Macedonia	40.3857488, 20.9250748	-	IR	A	KF737952	-	-	-	Albrecht et al. 2013
UGSB 12312	Central Macedonia	40.6517371, 21.8964561	-	IR	A	KF737922	-	-	-	Albrecht et al. 2013
UGSB 12313	Central Macedonia	41.2099965, 23.1124904	-	IR	A	KF737923	-	-	-	Albrecht et al. 2013
UGSB 12289	Lake Kerkini, Central Macedonia	41.2099965, 23.1124904	-	IR	A	KF737924	-	-	-	Albrecht et al. 2013
UGSB 12290	Lake Kerkini, Central Macedonia	41.2099965, 23.1124904	-	IR	A	KF737925	-	-	-	Albrecht et al. 2013
UGSB 12311	Nov Dojran, Lake Dojran, Macedonia	38.5611075, 21.3519344	-	IR	A	KF737926	-	-	-	Albrecht et al. 2013
UGSB 12291	Lake Lysimachia, Greece	41.0371518, 20.5788244	-	IR	A	KF737927	-	-	-	Albrecht et al. 2013
UGSB 12294	Lake Ohrid	38.5611075, 21.3519344	-	IR	A	KF737928	-	-	-	Albrecht et al. 2013
UGSB 12306	West Greece, Lake Trichonis	39.6666827, 20.8745568	-	IR	A	KF737929	-	-	-	Albrecht et al. 2013
UGSB 12295	Lake Pamvotis, Greece	39.6666827, 20.8745568	-	IR	A	KF737930	-	-	-	Albrecht et al. 2013
UGSB 12297	Lake Pamvotis, Greece	41.2051644, 22.8066313	-	IR	A	KF737938	-	-	-	Albrecht et al. 2013
UGSB 12296	Lake Pamvotis, Greece	41.6983378, 22.7104176	-	IR	A	KF737931	-	-	-	Albrecht et al. 2013
UGSB 12304	River Strymonas, Central Macedonia	41.6983378, 22.7104176	-	IR	A	KF737932	-	-	-	Albrecht et al. 2013
UGSB 12305	River Strymonas, Central Macedonia	41.6983378, 22.7104176	-	IR	A	KF737933	-	-	-	Albrecht et al. 2013
UGSB 12314	River Strymonas, Central Macedonia	41.6983378, 22.7104176	-	IR	A	KF737934	-	-	-	Albrecht et al. 2013
UGSB 12315	River Strymonas, Central Macedonia	40.79233, 22.84481	-	IR	A	KF737935	-	-	-	Albrecht et al. 2013
UGSB 12309	River Gallikos, Central Macedonia	40.79233, 22.84481	-	IR	A	KF737936	-	-	-	Albrecht et al. 2013
UGSB 12310	River Gallikos, Central Macedonia	39.6666827, 20.8745568	-	IR	A	KF737937	-	-	-	Albrecht et al. 2013
UGSB 12308	Star Dojran, Lake Dojran, Macedonia	38.2734877, 20.9889862	-	IR	A	KF737939	-	-	-	Albrecht et al. 2013
UGSB 12284	Western Greece	38.2734877, 20.9889862	-	IR	A	KF737940	-	-	-	Albrecht et al. 2013
UGSB 12285	Western Greece	38.5611075, 21.3519344	-	IR	A	KF737941	-	-	-	Albrecht et al. 2013
UGSB 12292	West Greece, Lake Lysimachia	40.7146271, 21.7129633	-	IR	A	KF737942	-	-	-	Albrecht et al. 2013
UGSB 12298	Lake Vegoritis, Central Macedonia	40.6517371, 21.8964561	-	IR	A	KF737921	-	-	-	Albrecht et al. 2013
UGSB 12302	Lake Vegoritis, Central Macedonia	40.7146271, 21.7129633	-	IR	A	KF737943	-	-	-	Albrecht et al. 2013
UBSB 12301	Lake Vegoritis, Central Macedonia	40.7146271, 21.7129633	-	IR	A	KF737944	-	-	-	Albrecht et al. 2013
UGSB 12300	Lake Vegoritis, Central Macedonia	40.7146271, 21.7129633	-	IR	A	KF737945	-	-	-	Albrecht et al. 2013
UGSB 12299	Lake Vegoritis, Central Macedonia	39.6602599, 20.1588988	-	IR	A	KF737946	-	-	-	Albrecht et al. 2013
S106	Okoboji Lake, Iowa	43.379834, -95.147231	-	MISS	A	MF694429	-	-	21711	This Study
inN1	New Harmony, IN	38.1281824, -87.9366731	-	MISS	A	EU038371	EU038324	-	-	Wethington & Lydeard 2007
inN19	New Harmony, IN	38.1281824, -87.9366731	-	MISS	A	EU038372	EU038325	-	-	Wethington & Lydeard 2007
S227	Lake Victoria - Kisumu	-0.040238, 34.6559036	2013	IR	A	MF694458	-	MF694476	21774	This Study
S228	Lake Victoria - Kisumu	-0.040238, 34.6559036	2013	IR	A	MF694459	-	-	21667	This Study
S229	Lake Victoria - Kisumu	-0.040238, 34.6559036	2013	IR	A	MF694460	-	-	21668	This Study
S231	Lake Victoria - Kisumu	-0.040238, 34.6559036	2013	IR	A	MF694472	MF694402	MF694491	21669	This Study
SW412	Medicine Lake	44.9980332, -93.4250503	2009	MISS	A	-	MF694409	-	20387	This Study
mo40408	Reynolds County, Missouri	37.3273429, -91.1647628	2004	MISS	A	AY651188	AY651226	-	-	Wethington & Guralnick 2004
S214	Bench Creek Pond	45.6136067, -111.0012205	2012	MISS	B	MF694452	-	-	21716	This Study
S215	Bench Creek Pond	45.6136067, -111.0012205	2012	MISS	B	MG001331	-	MF694479	21771	This Study
S216	Bench Creek Pond	45.6136067, -111.0012205	2012	MISS	B	MF694453	-	-	21772	This Study
S218	Bench Creek Pond	45.6136067, -111.0012205	2012	MISS	B	MF694454	-	-	21666	This Study
S219	Bench Creek Pond	45.6136067, -111.0012205	2012	MISS	B	MF694455	-	-	21660	This Study
S221	Bench Creek Pond	45.6136067, -111.0012205	2012	MISS	B	MF694456	-	-	21662	This Study
S138	Mormon Lake	40.8254407, -98.3727372	2012	MISS	A	MF694439	-	-	22066	This Study
S103	Mormon Lake	40.8254407, -98.3727372	2012	MISS	A	MF694426	-	-	22067	This Study
S139	Mormon Lake	40.8254407, -98.3727372	2012	MISS	A	MF694440	-	-	22068	This Study
S140	Mormon Lake	40.8254407, -98.3727372	2012	MISS	A	MF694441	-	-	22069	This Study
S141	Mormon Lake	40.8254407, -98.3727372	2012	MISS	A	MF694442	-	-	22070	This Study
S143	Mormon Lake	40.8254407, -98.3727372	2012	MISS	A	MF694443	-	-	22071	This Study
S88	Mormon Lake	40.8254407, -98.3727372	2012	MISS	A	MF694467	-	-	21829	This Study
S104	Mormon Lake	40.8254407, -98.3727372	2012	MISS	A	MF694428	-	MF694488	22072	This Study
S89	Mormon Lake	40.8254407, -98.3727372	2012	MISS	A	MF694468	-	-	21828	This Study
P357	Mormon Lake	40.8254407, -98.3727372	2012	MISS	A	-	MF694424	-	22011	This Study
S19	Stillwater NWR	39.4647101, -118.764105	2006	GRB	B	MF694449	MF694417	MF694486	22087	This Study
S20	Stillwater NWR	39.4647101, -118.764105	2006	GRB	A	MF694450	MF694414	MF694487	22086	This Study
S212	Bremmer Bay	-44.6763636, 169.117716	2010	IR	A	MF694451	-	MF694492	21755	This Study
S66	Bosque del Apache NWR	33.8044978, -106.8932092	2009	RIO	B	MF694464	MF694408	-	21997	This Study
S67	Bosque del Apache NWR	33.8044978, -106.8932092	2009	RIO	B	-	MF694407	-	21986	This Study
S71	Bosque del Apache NWR	33.8044978, -106.8932092	2009	RIO	B	-	MF694406	-	22000	This Study
SW408	Bosque del Apache NWR	33.8044978, -106.8932092	2009	RIO	B	-	MF694416	-	20383	This Study
S47	Bosque del Apache NWR	33.8044978, -106.8932092	2008	RIO	B	MF694463	MF694412	MF694484	22084	This Study
S46	Bosque del Apache NWR	33.8044978, -106.8932092	2008	RIO	B	MF694462	MF694422	-	22090	This Study
S98	Bosque del Apache NWR	33.8044978, -106.8932092	2012	RIO	B	MF694470	-	-	22075	This Study
PS4	Bosque del Apache NWR	33.8044978, -106.8932092	2009	RIO	B	GU247996	-	-	-	Devkota et al. 2009
PS18	Bosque del Apache NWR	33.8044978, -106.8932092	2009	RIO	A	GU247995	-	-	-	Devkota et al. 2009
PS53	Bosque del Apache NWR	33.8044978, -106.8932092	2009	RIO	A	GU247993	-	-	-	Devkota et al. 2009
S84	Bosque del Apache NWR	33.8044978, -106.8932092	2012	RIO	B	MF694465	-	MF694483	21713	This Study
S85	Bosque del Apache NWR	33.8044978, -106.8932092	2012	RIO	B	MF694466	MF694404		21714	This Study
S10	Charette Lakes, Southwest of Springer	36.200339, -104.863894	2005	RIO	B	-	MF694415	-	22088	This Study
S11	Charette Lakes, Southwest of Springer	36.200339, -104.863894	2005	RIO	B	-	MF694411	-	22083	This Study
S16	Bitter Lake NWR	33.4560573, -104.4038836	-	RIO	A	-	MF694418	-	-	This Study
Nolan A	Bitter Lake NWR	33.4560573, -104.4038836	-	RIO	A	NC_023253	NC_023253	NC_023253	-	This Study
Nolan B	Bitter Lake NWR	33.4560573, -104.4038836	-	RIO	B	JQ390526	JQ390526	JQ390526	-	This Study
S15	Bitter Lake NWR	33.698314, -106.987490	-	RIO	A	-	MF694421	-	-	This Study
S41	Rio Grande Nature Center, Albuquerque	35.1310354, -106.6847939	2008	RIO	A	MF694461	MF694423	-	22076	This Study
S39	Stubblefield Resivior, Maxwell NWR	36.5771811, -104.6719177	2008	RIO	B	-	MF694420		22089	This Study
S135	Carson Nat. Forest, La Sombra Campground	36.5114158, -106.0190758	2012	RIO	A	MF694436	-	MF694480	22078	This Study
S136	Carson Nat. Forest, La Sombra Campground	36.5114158, -106.0190758	2012	RIO	A	MF694437	-	-	22079	This Study
S137	Carson Nat. Forest, La Sombra Campground	36.5114158, -106.0190758	2012	RIO	A	MF694438	-	-	22080	This Study
S97	Monzano Mtns. NM	34.7140441, -106.4142393	2012	RIO	B	MF694469	-	-	21770	This Study
NNA2	Netherlands	52.2093396, 4.155728	-	IR	A	EU038389	EU038342	-	-	Wethington & Lydeard 2007
CAnr1	Canada, Niagra River	43.0830438, -79.0802524	-	STL	A	EU038356	EU038309	-	-	Wethington & Lydeard 2007
CAnr2	Canada, Niagra River	43.0830438, -79.0802524	-	STL	A	EU038357	EU038310.	-	-	Wethington & Lydeard 2007
BIOUG00776-F05	Point Pelee NP	41.9633942, -82.5205965	2010	STL	A	KM612022	-	-	-	Dewaard et al 2014
BIOUG00776-F06	Point Pelee NP	41.9633942, -82.5205965	2010	STL	A	KM611969	-	-	-	Dewaard et al 2014
CARR2	Ontario	43.0830438, -79.0802524	-	STL	A	EU038361	EU038314	-	-	Wethington & Lydeard 2007
paP10	Philadelphia, Pennsylvania	40.0048631, -75.1882441	-	ATL	A	AY651192	AY651230	-	-	Wethington & Guralnick 2004
paP9	Philadelphia, Pennsylvania	40.0048631, -75.1882441	-	ATL	A	AY651193	AY651231	-	-	Wethington & Guralnick 2004
wybhr2	Big Horn River near Lower Kane Cave - WY	40.0048631, -75.1882441	-	MISS	A	AY651203	AY651241	-	-	Wethington & Guralnick 2004
SS1	Jurong Central - Singapore	1.3381482,103.7056151	2014	IR	A	KP182986	-	-	-	Ng et al. 2015
PPS1	CleanTech Park - Singapore	1.3554556,103.6906506	2014	IR	A	KP182983	-	-	-	Ng et al. 2015
PH3	Perak - Maylasia	4.8030231,99.9325246	2014	IR	A	KP182985	-	-	-	Ng et al. 2015
PH2	Negeri Sembilan - Maylasia	2.8410847,101.9216455	2014	IR	A	KP182984	-	-	-	Ng et al. 2015
IEPN-G361.8	Thailand	13.7248944, 99.5121514	2014	IR	A	KM067686	-	-	-	Bolotov et al. 2014
SOKN007	South Korea	36.79127,126.999976	2013	IR	A	KF966541	-	-	-	Park and Oh 2013
Teal1	Stillwater, Oklahoma	36.141072,-97.1526456	2013	MISS	A	KJ769126	-	-	-	Gustafson et al. 2014
Teal2	Stillwater, Oklahoma	36.141072,-97.1526456	2013	MISS	A	KJ769127	-	-	-	Gustafson et al. 2014
Teal3	Stillwater, Oklahoma	36.141072,-97.1526456	2013	MISS	A	KJ769128	-	-	-	Gustafson et al. 2014
Babcock1	Stillwater, Oklahoma	36.141072,-97.1526456	2013	MISS	A	KJ769123	-	-	-	Gustafson et al. 2014
Babcock2	Stillwater, Oklahoma	36.141072,-97.1526456	2013	MISS	A	KJ769124	-	-	-	Gustafson et al. 2014
AM C.466995_T1	North Avoca, Australia	-33.4560759,151.427242	2011	IR	A	JX680971	-	-	-	Colgan and de Costa 2012
AM C.466995_T2	North Avoca, Australia	-33.4560759,151.427242	2011	IR	A	JX680972	-	-	-	Colgan and de Costa 2012
C14	Charles Towne Landing State Park, South Carolina	32.8103123,-79.9951763	-	ATL	A	GQ415039	GQ415016	-	-	Wethington et al. 2009
C2	Charles Towne Landing State Park, South Carolina	32.8103123,-79.9951763	-	ATL	A	GQ415033	GQ415012	-	-	Wethington et al. 2009
C9	Charles Towne Landing State Park, South Carolina	32.8103123,-79.9951763	-	ATL	A	GQ415036	-	-	-	Wethington & Guralnick 2004
C5	Charles Towne Landing State Park, South Carolina	32.8103123,-79.9951763	-	ATL	A	GQ415035	GQ415014	-	-	Wethington et al. 2009
C3	Charles Towne Landing State Park, South Carolina	32.8103123,-79.9951763	-	ATL	A	GQ415034	GQ415013	-	-	Wethington et al. 2009
C11	Charles Towne Landing State Park, South Carolina	32.8103123,-79.9951763	-	ATL	A	GQ415037	GQ415015	-	-	Wethington et al. 2009
C12	Charles Towne Landing State Park, South Carolina	32.8103123,-79.9951763	-	ATL	A	GQ415038	-	-	-	Wethington & Guralnick 2004
Ctl1	Charles Towne Landing State Park, South Carolina	32.8103123,-79.9951763	-	ATL	A	-	GQ415009	-	-	Wethington et al. 2009
Ctl3	Charles Towne Landing State Park, South Carolina	32.8103123,-79.9951763	-	ATL	A	-	GQ415010	-	-	Wethington et al. 2009
C1	Charles Towne Landing State Park, South Carolina	32.8103123,-79.9951763	-	ATL	A	-	GQ415011	-	-	Wethington et al. 2009
C15	Charles Towne Landing State Park, South Carolina	32.8103123,-79.9951763	-	ATL	A	-	GQ415017	-	-	Wethington et al. 2009
C16	Charles Towne Landing State Park, South Carolina	32.8103123,-79.9951763	-	ATL	A	-	GQ415018	-	-	Wethington et al. 2009
C18	Charles Towne Landing State Park, South Carolina	32.8103123,-79.9951763	-	ATL	A	-	GQ415019	-	-	Wethington et al. 2009
C23	Charles Towne Landing State Park, South Carolina	32.8103123,-79.9951763	-	ATL	A	-	GQ415020	-	-	Wethington et al. 2009
C24	Charles Towne Landing State Park, South Carolina	32.8103123,-79.9951763		ATL	A	-	GQ415021	-	-	Wethington et al. 2009
INHM:MC201	Babil, Al-Wardia, Iraq	32.6547996,43.9701469	2012	IR	A	KM206699	-	-	-	Al-Bdairi et al. 2014
INHM:MC193	Missan, Qilat Salih, Iraq	31.4573931,47.369734	2012	IR	A	KM206698	-	-	-	Al-Bdairi et al. 2015
IRPAC_072	Kahnooj, Iran	27.9793487,57.6657535	2014	IR	A	KT280445	-	-	-	Nasibi et al. 2015
IRPAC_067	Bam, Iran	29.1023289,58.3112664	2014	IR	A	KT280444	-	-	-	Nasibi et al. 2015
IRPAC_096	Gilan, Iran	37.525346,48.4380484	2015	IR	A	KT280443	-	-	-	Nasibi et al. 2015
IRPAC_060	Jiroft, Iran	28.6919628,57.6818485	2013	IR	A	KT280442	-	-	-	Nasibi et al. 2015
IRPAC_049	Kerman, Iran	36.7221827,-120.0806515	2014	IR	A	KT280441	-	-	-	Nasibi et al. 2015
IRPAC_046	Baft, Iran	29.2308726,56.5791625	2013	IR	A	KT280440	-	-	-	Nasibi et al. 2015
IRPAC_027	Rafsanjan, Iran	30.367196,55.9211545	2014	IR	A	KT280439	-	-	-	Nasibi et al. 2015
IRPAC_025	Bam, Iran	29.1023289,58.3112664	2013	IR	A	KT280438	-	-	-	Nasibi et al. 2015
IRPAC_090	Golbaf, Iran	29.8849282,57.7144431	2014	IR	A	KT280437	-	-	-	Nasibi et al. 2015
IRPAC_079	Bardsir, Iran	29.8153853,56.277431	2014	IR	A	KT280436	-	-	-	Nasibi et al. 2015
IRPAC_008	Kerman, Iran	36.7221827,-120.0806515	2014	IR	A	KT280435	-	-	-	Nasibi et al. 2015
IRPAC_011	Kerman, Iran	36.7221827,-120.0806515	2013	IR	A	KT280434	-	-	-	Nasibi et al. 2015
IRPAC_053	Jiroft, Iran	28.6919628,57.6818485	2013	IR	A	KT280433	-	-	-	Nasibi et al. 2015
UBB_O'Higgins2	Parque O’Higgins Spring, Maipo River basin, Chile	-33.2806, -70.393831	-	IR	A	KX108852	-	-	-	Collado 2016
UBB_Consuelo2	Consuelo stream, Choapa River basin, Chile	-31.464861, -70.573733	-	IR	A	KX108851	-	-	-	Collado 2016
UBB_Consuelo1	Consuelo stream, Choapa River basin, Chile	-31.464861, -70.573733	-	IR	A	KX108850	-	-	-	Collado 2016
UBB_Choapa4	Choapa River, Chile	-31.464861, -70.573733	-	IR	A	KX108849	-	-	-	Collado 2016
UBB_Choapa2	Choapa River, Chile	-31.464861, -70.573733	-	IR	A	KX108848	-	-	-	Collado 2016
UBB_ ElSalto4	El Salto, Marga Marga River basin, Chile	-33.2806, -70.393831	-	IR	A	KX108847	-	-	-	Collado 2016
UBB_ElSalto3	El Salto, Marga Marga River basin, Chile	-33.2806, -70.393831	-	IR	A	KX108846	-	-	-	Collado 2016
UBB_ElSalto2	El Salto, Marga Marga River basin, Chile	-33.2806, -70.393831	-	IR	A	KX108845	-	-	-	Collado 2016
UBB_ElSalto1	El Salto, Marga Marga River basin, Chile	-33.2806, -70.393831	-	IR	A	KX108844	-	-	-	Collado 2016
