# Supplementary material for: Phylogeography and genetics of the globally invasive snail Physa acuta Draparnaud 1805, and its potential to serve as an intermediate host to larval digenetic trematodes
Source: BMC Evol Biol. 2018 Jul 3;18:103. doi: 10.1186/s12862-018-1208-z (PMC6029401; doi:10.1186/s12862-018-1208-z)
Supplement: Supplementary file 2 — Non-Physa acuta locality and database information (XLSX 13 kb) [file 12862_2018_1208_MOESM2_ESM.xlsx]

## Sheet: Sheet1
Additional file 2: Non-Physa acuta locality and database information
				NCBI Accn Number
Species	Specimen ID	Locality	Latitude: Longitude	CO1	16S	ITS1	MSB:Host #	Citation
Physa fontinalis	Nnf1	Netherlands: Nooredemeek	-	AY651189	AY651227	-	-	Wethington & Guralnick 2004
Physa fontinalis	Nnf2	Netherlands: Nooredemeek	-	AY651190	AY651228	-	-	Wethington & Guralnick 2004
Physa jennessi	S34	Manitoba: Churchill	58.7481501, -94.1883418	MG001333	MF694425	-	21973	This Study
Physa jennessi	S50	Manitoba: Churchill	58.7481501, -94.1883418	MG001334	`-	-	22106	This Study
Physa jennessi	S200	Manitoba: Churchill	58.7481501, -94.1883418	MG001335	-	-	21757	This Study
Physa jennessi	S201	Manitoba: Churchill	58.7481501, -94.1883418	MG001336	-	-	21759	This Study
Physa gyrina	vacsg1	Coyner Springs, Virginia	-	AY651199	AY651237	-	-	Wethington & Guralnick 2004
Physa gyrina	vacsg2	Coyner Springs, Virginia	-	AY651200	AY651238	-	-	Wethington & Guralnick 2004
Physa gyrina	S243	Coconino County, Ariziona	35.285183, -111.626679	-	-	MF694475	21672	This Study
Physa gyrina	S244	Coconino County, Ariziona	35.285183, -111.626679	-	-	MF694474	21673	This Study
Physa sp. -Owyhee River	Physa002	Owyhee River, Oregon	-	KF30539	-	KF305370	-	Moore et al. 2014
Physa sp. - Owyhee River	Physa012	Owyhee River, Oregon	-	KF305403	-	KF305378	-	Moore et al. 2014
Physa pomilia	ctbbsp5	Windham County, Connecticut	-	EU038364	EU038317	-	-	Wethingtion & Lydeard 2007
Physa pomilia	alpom1	Monroe County, Alabama	-	EU038353	EU038306	-	-	Wethingtion & Lydeard 2007
Physa vernalis	maamb1	Bristol County, Massachusetts	-	EU038375	EU038328	-	-	Wethingtion & Lydeard 2007
Physa vernalis	maamb2	Bristol County, Massachusetts	-	EU038376	EU038329	-	-	Wethingtion & Lydeard 2007
Physa hendersoni	scysr1	Yemasse, South Carolina	-	AY651194	AY651232	-	-	Wethington & Guralnick 2004
Physa hendersoni	scysr2	Yemasse, South Carolina	-	AY651195	AY651195	-	-	Wethington & Guralnick 2004
Physa hendersoni	scysr3	Yemasse, South Carolina	-	AY651196	AY651234	-	-	Wethington & Guralnick 2004
Physa marmorata	Gmar1	Guadeloupe: Etanggommier	-	EU038369	EU038322	-	-	Wethingtion & Lydeard 2007
Physa marmorata	Gmar2	Guadeloupe: Etanggommier	-	EU038370	EU038323	-	-	Wethingtion & Lydeard 2007
Physa zionis	PzUtah9	Zion National Park, Utah	-	KF305424	-	KF305389	-	Moore et al. 2014
Physa zionis	PzUtah10	Zion National Park, Utah	-	KF305425	-	KF305390	-	Moore et al. 2014
Physa zionis	PzUtah11	Zion National Park, Utah	-	KF305426	-	KF305391	-	Moore et al. 2014
Physa zionis	PzUtah12	Zion National Park, Utah	-	KF305427	-	KF305392	-	Moore et al. 2014
Physa zionis	utznp2	Zion National Park, Utah	-	AY651198	AY651236	-	-	Wethington & Guralnick 2004
Physa carolinae	hell1	Berkely County, SC	-	GQ415043	GQ415026	-	-	Wethingtion et al. 2009
Physa carolinae	bull1	Charleston, SC	-	GQ415041	GQ415024	-	-	Wethingtion et al. 2009
Physa sp. - carolinae like	S120	Lake City, Florida	30.183207, -82.6467991	MG001338	-	MF694478	22105	This Study
Physa sp. - carolinae like	S129	Lake City, Florida	30.183207, -82.6467991	MG001337	-	-	21763	This Study
Physa spelunca	wySPE1	Lower Kane Cave, Wyoming	-	AY651204	AY651242	-	-	Wethington & Guralnick 2004
Physa spelunca	wySPE2	Lower Kane Cave, Wyoming	-	AY651205	AY651243	-	-	Wethington & Guralnick 2004
Physa sp. - acuta like	CARR1	Ottawa, Ontario	-	EU038360	EU038313	-	-	Wethingtion & Lydeard 2007
Physa sp. - acuta like	S94	Los Banos, California	37.1178648,-120.8024595	MG001330	MF694400	-	21728	This Study
Physa sp. - acuta like	S22	Oakland, California	-	-	MF694401	-	22101	This Study
Physa sp. - acuta like	S17	Bitter lake, New Mexico	-	-	MF694419	MF694485	-	This Study
Aplexa elongata	BIOUG00775-F01	Prince Albert NP, Saskatchewan	-	KM612034	-	-	-	Dewaard et al. 2014
Aplexa elongata	BIOUG00775-E12	Prince Albert NP, Saskatchewan	-	KM611811	-	-	-	Dewaard et al. 2014
Aplexa elongata	miall1	Oakland County, Michigan	-	EU038377	EU038330	-	-	Wethingtion & Lydeard 2007
