# Supplementary material for: Phylogeography and genetics of the globally invasive snail Physa acuta Draparnaud 1805, and its potential to serve as an intermediate host to larval digenetic trematodes
Source: BMC Evol Biol. 2018 Jul 3;18:103. doi: 10.1186/s12862-018-1208-z (PMC6029401; doi:10.1186/s12862-018-1208-z)
Supplement: Supplementary file 8 — Bibliography of published invasion reports. (XLSX 30 kb) [file 12862_2018_1208_MOESM8_ESM.xlsx]

## Sheet: Sheet1
Additional file 8: Bibliography of published invasion reports
Region	Citation
Africa
Algeria	Bourguignat, J.R. 1864. Malacologie de l’Algérie, ou Histoire Naturelle des Animaux Mollusques Terrestres et Fluviatiles Recueillis jusqu’à ce Jour dans nos Possessions du Nord de l’Afrique. Paris.
Botswania	Brown, D.S. 1965. Freshwater gastropod Mollusca from Ethiopia. Bull Brit Mus Nat Hist Zool 12: 37-94.
Cameroon	Tchakonté, S., Ajeagah, G.A., Diomandé, D., Camara, A.I. and A.M. Ngassam. 2014. Diversity, dynamic and ecology of freshwater snails related to environmental factors in urban and suburban streams in Douala–Cameroon (Central Africa). Aquatic ecology, 48(4), pp.379-395.
Egypt	Aboul-Ela, I. A. and E. A. M. Beddiny. 1969. Anatomical and functional studies on the reproductive system of Physa acuta Draparnaud, 1805. Proc. zool. Soc. U.A.R. 3: 131–154.
Egypt	Abo-Madyan, A.A., Morsy, T.A., Motawea, S.M., El Garhy, M.F. and A.M. Massoud. 2005. Spot light survey on fresh-water snails of medical importance in Al Fayoum Governorate, Egypt. Journal of the Egyptian Society of Parasitology, 35(1), pp.49-58.
Ethopia	Brown, D. S., 1965. Freshwater gastropod Mollusca from Ethiopia. Bull. Br. Mus. nat. Hist. Zool. 12: 37–94.
Jordan	Burch, J.B., Bruce J.I. and Z. Amr. 1989. Schistosomiasis and malacology in Jordan. J Med Appl Malacol 1: 139-163.
Kenya	Verdcourt, B. 1971. Physa in East Africa. J Conchol 26: 417.
Kenya	Brown, D. S. 1980. Freshwater Snails of Africa and Their Medical Importance. London, Taylor & Francis.
Madagascar	Brygoo, E.R. 1968. Les bilharzioses humaines à Madagascar. In Santé et Développement, Premier Congr Intern Sci Méd Madagascar, 1-165.
Morocco	Mohamed, F. and M. Najat. 1998. Co-occurrence de Physa acuta Draparnaud et vecteurs intermédiaires de la bilharziose au Maroc. Riv Idrobiol 37: 169-177
Morocco	Laamrani, H., Boelee, E. and H. Madsen. 2005. Trematode infection among freshwater gastropods in Tessaout Amont irrigation system, Morocco. African Zoology, 40(1), pp.77-82.
Namibia	Brown, D. S. 1980. Freshwater Snails of Africa and Their Medical Importance. London, Taylor & Francis.
Namibia	Brown, C.J., Macdonald, I.A.W. and S.E. Brown. 1985. Invasive alien organisms in South West Africa/Namibia. South Afr Natl Sci Programs 119: 1-74
Namibia	Curtis, B.A. 1991. Freshwater macro-invertebrates of Namibia. Madoqua 17: 164–187.
Nigera	Fashuyi, S.A. 1990. Freshwater gastropod molluscs in Ondo State, Nigeria. J Afr Zool 104: 165-170.
Saudi Arabia	Magzoule, M. and A.A. Kasim. 1980. Schistosomiasis in Saudi Arabia. Ann Trop Med Parasitol 74: 511-513.
Saudi Arabia	Bin, D.S., 2009. Freshwater snails in Asser region, Saudi Arabia with special refernce to the zoonotic trematode. Journal of the Egyptian Society of Parasitology, 39(2), pp.551-557.
Sinai	Tchernov, E., 1971. Freshwater molluscs of the Sinai Peninsula. Israel Journal of Zoology, 20(3), pp.209-221.
Sinai	El-Kady, G.A., Shoukry, A., Reda, L.A. and Y.S. El-Badri. 2000. Survey and population dynamics of freshwater snails in newly settled areas of the Sinai Peninsula. Egyptian Journal of Biology, 2(1), pp.42-48.
South Africa	Van Bruggen, A.C. 1964. The distribution of introduced mollusc species in southern Africa. Beaufortia, 11: 161–169.
South Africa	Hamilton-Attwell, V.L., De Kock, K.N. and J.A. Van Eeden. 1970. The occurrence and distribution of Physa acuta Draparnaud in the Republic of South Africa. Wetenskaplike Bydraes van die Potchefstroomse Universiteit vir Christelike Hoër Onderwys, Reeks B: Natuurwetenskappe, 26: 1–11.
South Africa	Brown, D.S. 1994. Freshwater snails of Africa and their medical importance, 2nd edition. London: Taylor & Francis.
South Africa	Appleton, C.C. and T.D. Brackenbury. 1998. Introduced freshwater gastropods in Africa with special reference to Physa acuta. In: Madsen, H., Appleton, C.C. & Chimbari, M. (eds). Proceedings of a workshop on medical malacology in Africa, September 1997. Harare: Danish Bilharziasis Laboratory, pp. 22–26.
South Africa	De Kock, K.N. and C.T. Wolmarans. 2008. Invasive alien freshwater snail species in the Kruger National Park, South Africa: original research. Koedoe: African Protected Area Conservation and Science, 50(1), pp.49-53.
South Africa	Appleton, C.C. 2003. Alien and invasive fresh water Gastropoda in South Africa. African Journal of Aquatic Science, 28: 69–81.
South Africa	Brackenbury TD, Appleton CC. 1993. Recolonization of the Umsindusi River, Natal, South Africa, by the invasive gastropod, Physa acuta (Basommatophora, Physidae). Journal of Medical and Applied Malacology. 5:39- 44.
Sudan	Brown, D.S., Fison, T., Southgate, V.R. and C.A. Wright. 1984. Aquatic snails of the Jonglei region, southern Sudan, and transmission of trematode parasites. Hydrobiol 110: 247-271.
Tunsia	Pallary, P. 1923. Faune malacologique des eaux douces de la Tunisie. Arch Inst Pasteur Afr Nord 12: 22-47.
Uganda	Bruggen, A.C. van. 1966. Physa acuta, an introduced species new to South Africa. J Conchol 26: 49-50.
Zaire	Mandahl-Barth, G., Ripert, C. and C. Raccurt. 1974. Nature du soussol, répartition des mollusques dulcaquicoles et foyers de bilharzioses intestinale et urinaire au Bas-Zaire. Rev Zool Afr 88: 553-584.
Zambia	Phiri, A.M., Phiri, I.K., Chota, A. and J. Monrad. 2007. Trematode infections in freshwater snails and cattle from the Kafue wetlands of Zambia during a period of highest cattle–water contact. Journal of helminthology, 81(01), pp.85-92.
Zimbabwae	Brown, D. S. 1980. Freshwater Snails of Africa and Their Medical Importance. London, Taylor & Francis.
Zimbabwae	Madsen, H. and F. Frandsen, 1989. The spread of freshwater snails including those of medical and veterinary importance. Acta Trop 46: 139-146.
Zimbabwae	Curtis, B.A. 1991. Freshwater macro-invertebrates of Namibia. Madoqua. 17: 164–187.
Asia
Burma	Köhler, F., Seddon, M., Bogan, A.E., Tu, V.T., Sriaroon, P. and D.J. Allen. 2012. The status and distribution of freshwater molluscs of the Indo-Burma region. In: Allen DJ, Smith KG, Darwall WRT (eds), The Status and Distribution of Freshwater Biodiversity in Indo-Burma. IUCN, Cambridge, UK and Gland, Switzerland, pp 66–89.
China	Dudgeon, D. and P.K.S. Lam. 1985. The effects of feeding and starvation on the foraging strategies of three freshwater pulmonate species. In B Morton, D Dudgeon (eds), The Malacofauna of Hong Kong and Southern China, 2. Proceedings of the second international workshop on the malacofauna of Hong Kong and southern China, Hong Kong Univ Press, Hong Kong, 681 pp
China	Guo Y, Hwang C-C, He H. 2009. Expansion of an invasive freshwater snail Physa acuta (Gastropoda: Physidae) in China. Molluscan Research. 29:174-178.
Hong Kong	Dudgeon, D. and M.W. Yipp. 1983. A report on the gastropod fauna of aquarim fish farms in Hong Kong, with special refrence to an introduced human schistosome host species, Biomphalaria straminea. Malacological Reviews 16
Hong Kong	Dudgeon, D. 1983. Spatial and temporal changes in the distibution of gastropods in the Lam Tsuen river, new territories, Hong Kong, with notes on the exotic snail Biomphalaria straminea. Malacological Reviews 16
India	Begum, F. and S. Nazneen. 1992. Systematic study of molluscan fauna of Layari River, part 5: Basommatophora (Pulmonata). Bangladesh J Zool 20: 135-141.
India	Raut, S.K., Bhaumik, S. and S. Das. 1995. Occurrence of the snail Physa acuta Draparnaud in Calcutta, India. J Bombay Nat Hist Soc 92: 434.
India	Devi, P., Islam, S. and M. Das. 2006. Prevalence of freshwater snails in Assam. Journal of Veterinary Parasitology. 20:81-84.
India	Devi, P., Islam, S. and M. Das. 2008. Ecology and biology of aquatic snails and their control: I. Comparative biology and development of five freshwater snails from Assam. Journal of Veterinary Parasitology. 22:9-12.
India	Sharma, K.K., Bangotra, K. and M. Saini. 2013. Diversity and distribution of Mollusca in relation to the physico-chemical profile of Gho-Manhasan stream, Jammu (J K). IJBC. Academic Journals. 5:240–9.
Indonesia	Mienis, H.K. 2005. New World physids don’t know borders: exotic Physidae in Indonesia. Ellipsaria 7(2): 8–9.
Japan	Gotoh, T. and M. Kawata. 2000. The effects of spatial habitat structure on population variability of freshwater snails. Hydrobiol 429: 157-169.
Korea	Ha, Y.C., Hong, S.W., Kim, H.S., Chung, Y.H., Won, P.O., Ha, Y.K., Lee, K., Choi, H.K. and T.S. Ahn. 1981. Review of the Ecology of the Han River, Institute of Science, Seoul Nat Univ, Seoul, p. 224-225
Malaysia	Ali, J.H. 1993. The distribution of Physa acuta Draparnaud (Gastropoda: Physidae) in Malaysia and its suitability as test material for insecticide toxicity studies. Journal of Medical and Applied Malacology. 5:129-134.
Malaysia	Hill, D.S., Shabdin, M.L. and N. Pilcher. 1997. Provisional Checklist Of The Mollusca Of Sarawak And Sabah, 3rd ed. UNIMAS, Malaysia, 19 pp.
Singapore	Yeo, D.C.J. and C.S.Chia. 2010. Introduced species in Singapore: an overview. COSMOS 6: 23–37,
Singapore	Tan, S.K. and H.P.M. Woo. 2010. A Preliminary Checklist Of The Molluscs Of Singapore. Raffles Museum of Biodiversity Research, Singapore, 78 pp.
Singapore	Tan, S.K., Chan, S.Y. and G.R. Clements. 2012. A Guide to Snails and Other Non-Marine Mollucs of Singapore. Science Centre Singapore, Singapore, 176 pp.
Singapore	Ng, T.H. and S.K. Tan. 2013. Freshwater snail Stenophysa spathidophallus at Jurong. Singapore Biodiversity Records 2013: 17.
Singapore	Blakely, T.J., Harding, J.S., Clews, E., and M.J. Winterbourn. 2010. An Illustrated Guide to the Freshwater Macroinvertebrates of Singapore. University of Canterbury, Christchurch, pp 22.
Singapore	Hui Ng, T., Kiat Tan, S., and Yeo, D.C.J. 2015. Clarifying the identity of the long established, gloablly invasive Physa acuta Draparnaud, 1805 (Gastropoda: Physidae) in Singapore. BioInvasions Records 4:3, 189-194.
Thailand	Win, T.M., War, K.W., Tun, S.M. and Gyi, M.M. 2011. Occurrence of Aquatic Pulmonate Snails in Some Areas of Yangon and Bago Region. Universities Research Journal, p.109.
Vietnam	Madsen, H., and N.M. Hung. 2014. An overview of freshwater snails in Asia with main focus on Vietnam. Acta Tropica 140: 105– 117.
Australia/ New Zealand/ Pacific Islands
Australia	Smith, E.A. 1882. On the Freshwater Shells of Australia. Journal of the Linnean Society of London, Zoology, 16(92), pp.255-317.
Australia	Smith, B.J. and R.C. Kershaw. 1979. Field guide to the non-marine molluscs of south eastern Australia. Aust. Nat. University Press.
Australia	Burch, J.B. and J.L. Tottenham. 1980. North American freshwater snails. IV. Species list, ranges and illustrations. Walkerana 1: 81-215.
Australia	Zalizniak, L., Kefford, B.J. and D. Nugegoda. 2009. Effects of different ionic compositions on survival and growth of Physa acuta. Aquatic Ecology, 43(1), pp.145-156.
Australia	Zukowski, S. and K.F. Walker. 2009. Freshwater snails in competition: alien Physa acuta (Physidae) and native Glyptophysa gibbosa (Planorbidae) in the River Murray, South Australia. Marine and Freshwater Research, 60(10), pp.999-1005.
Hawaii	Burch, J.B. and J.L. Tottenham. 1980. North American freshwater snails. IV. Species list, ranges and illustrations. Walkerana 1: 81-215.
New Zealand	Featherston, D.W. and T.G. Mcdonald. 1988. Schistosome dermatitis in Lake Wanaka: Survey of the snail population, 1976–77. New Zealand Journal of Zoology, 15(3), pp.439-442.
New Zealand	Biggs, B.J.F. and T.T. Malthus. 1982. Macroinvertebrates associated with various aquatic macrophytes in the backwaters and lakes of the upper Clutha Valley, New Zealand. New Zealand journal of marine and freshwater research, 16(1), pp.81-88.
New Zealand	James, M. 1985. Changes in the faunal composition of two thermal streams near Taupo, New Zealand. New Zealand journal of marine and freshwater research, 19(4), pp.439-443.
New Zealand	Talbot, J.M. and J.C. Ward. 1987. Macroinvertebrates associated with aquatic macrophytes in Lake Alexandria, New Zealand. New Zealand Journal of Marine and Freshwater Research, 21(2), pp.199-213.
New Zealand	Collier, K.J. and M.J. Winterbourn. 1986. Processing of willow leaves in two suburban streams in Chrisrtchurch, New Zealand. New Zealand journal of marine and freshwater research, 20(4), pp.575-582.
New Zealand	Scott, D., White, J.W., Rhodes, D.S. and A. Koomen. 1994. Invertebrate fauna of three streams in relation to land use in Southland, New Zealand. New Zealand journal of marine and freshwater research, 28(3), pp.277-290.
New Zealand	Mitchell, D.R. and T.L. Leung. 2016. Sharing the load: a survey of parasitism in the invasive freshwater pulmonate, Physa acuta (Hygrophila: Physidae) and sympatric native snail populations. Hydrobiologia, 766(1), pp.165-172.
Europe/ Middle East
Austria	Clessin, S. 1887. Die Molluskenfauna Oesterreich-Ungarns und der Schweiz. Bauerund Raspe, Nurnberg.
Austria	Strouhal, H. 1934. Biologische Untersuchungen an den Thermen von Warmbad Villach in Karnten. Arch Hydrobiol 26:495–583.
Armenia	Akramovsky, N.N. and A.D. Aliev 1961. The expansion of the range of Physa acuta Draparnaud in Ttranscaucasia. Izvestiya Akademii Nauk Armianskoy SSR. 14:91-93.
Armenia	Akramovsky, N.N. 1976. Molluski fauna of Armenia SSR. Acamedy of Sciences of Armenia SSR Press, Erevan.
Azerbaijan	Akramovsky, N.N. and A.D. Aliev 1961. The expansion of the range of Physa acuta Draparnaud in Ttranscaucasia. Izvestiya Akademii Nauk Armianskoy SSR. 14:91-93.
Azores	Backhuys, W. 1975. Land and freshwater molluscs of the Azores. Backhuys & Meeesters, Amsterdam.
Belgium	Adam W. 1960. Mollusques. I. Mollusques terrestres et dulcicoles. Institut royal des Sciences naturelles de Belgique, Bruxelles
Belarus	Semenchenko V, Laenko T, Rajlutskij V. 2008. A new record of the North American gastropod Physella acuta (Draparnaud 1805) from the Neman River Basin, Belarus. Aquatic Invasions. 3:359-360.
Belarus	Laenko, T.M. 2012. The freshwater malacofauna of Byelorussia Belaruskaya navuka, Minsk.
Bulgaria	Georgiev, D. 2014. The freshwater snails of Bulgaria. Paisiy Hilendarski Press, Polvdiv.
Croatia	Cantraine, F.G. 1838. Malacologie mediterraneenne et littoraleou, description des mollusques qui vivent dans la Mediterranee ou sur le continent de l’Italie, ainsi que des coquilles qui se trouvent dans les terrains tertiaires italiens, avec des observations sur leur anatomie, leurs moeurs, leur analogie et leur gisement. Premiere partie. A. Braulart, Bruxelles
Croatia	Sturany R. and A.J. Wagner. 1914. Uber Schalentragende Landmollusken aus Albanien und Nachbargebirgen. Denkschriften der Kaiserlichen Akademie der Wissenschaften. Mathematisch-Naturwissenschaftlichen Klasse, vol 91, pp 19–138
Czech Republic	Beran, L. 2004. Which Physella (Mollusca: Gastropoda) lives in the Czech Republic? Acta Soc Zool Bohem 68:241–243.
Czech Republic	Lorencova, E., Beran, L., Horsakova, V., and M. Horsak. 2015. Invasion of freshwater molluscs in the Czech Republic: time course and environmental predictors. Malacologia 59:105–120
France	Draparnaud, J.P.R. 1805. Histoire naturelle des mollusques terrestres et fluviatiles de la France. Plassan and Renaud, Paris
France	Brard, P. 1815. Histoire des coquilles terrestres et fluviatiles qui vivent aux environs de Paris. J.J. Pashoud, Paris.
France	Goupil, C.J. 1835. Histoire des mollusques terrestres et fluviatiles, observes dans le department de la Sarthe. Monnoyer, Pesche
France	Dupuy, D. 1850. Histoire naturelle des mollusques terrestres et d’eau douce qui vivent en France, vol 4, pp 331–458.
France	Moquin-Tandon, A. 1855. Histoire naturelle des mollusques terrestres et fluviatiles de France contenant des etudes generales sur leur anatomie et leur physiologie et la description particuliere des genres, les especes et des varietes, vol 2, pp 1–646.
France	Germain, L. 1931. Mollusques terrestres et fluviatiles. Fauna de France 22:479–897
Finland/Norway	Paraense W.L. and J.P. Pointier. 2003. Physa acuta Draparnaud, 1805 (Gastropoda: Physidae): a study of topotypic specimens. Mem Inst Oswaldo Cruz 96(Suppl.):7–16.
Finland/Norway	Welter-Schultes, F. 2012. European non-marine molluscs: a guide for species identification. Planet Poster Editions, Gottingen
Germany	Kobelt, W. 1880. Rossmasslers Iconographie der Land-und Susswasser-Mollusken mit vorzuglicher Berucksichtigung der Europaischen noch nicht abgebildeten Arten, vol 7, pp 1–94
Germany	Clessin, S. 1884. Deutsche-Exkurskion-Mollusken-Fauna, 2nd edn. Bauerund Raspe, Nurnberg.
Germany	Martens, E. 1902. Eine für die Provinz Brandenburg neue Süsswasserschnecke, Physa acuta Drap. S B Ges Naturf Fr Berl: 166-168.
Germany	Buttner K. 1922. Die jetzige Verbreitung von Physa acuta Drap. Archiv Molluskenkd 54:40–42
Germany	Gloer, P. 2015. Susswassermollusken. 14. Auflage. Deutscher Jugendbund fur Naturbeobachtung, Hamburg.
Georgia	Lindholm, W.A. 1913. Beschreibung neuer Arten und Formen aus dem Kaukasus-gebiete. Nachrichtsblatt der Deutschen Malakozoologischen Gesellschaft 45:62–69
Georgia	Kokochashvili, G.V. 1948. A note about natural habitats of Physa acuta Drap. in Georgia. Trudy Kutaisskogo Gosudarstvennogo Pedagogicheskogo Universiteta imeni A. Tsulukidze 8:349–361
Greece	Gassies, J.B. 1870. Note sur le Physa capillata, de l’ile de Crete. Journal de Conchiliologie 18:306–307
Greece	von Martens, E. 1889. Griechische Mollusken. Gesammelt von Eberh. von Ortzen. Archiv fur Naturgeschichte 55:169–240.
Greece	Eleutheriades, N., Hatziioannou, M., Lazaridou-Dimitriadou, M. 1993. Contribution to the study of the biology of Bithynia graeca (Prosobranchia Gastropoda) and Physa acuta (Pulmonata Gastropoda) in Lake Kernini (north Greece). Buil Gallo-Hellenica 20: 267-272.
Greece	Bank, R. 2006. Towards a catalogue and bibliography of the greshwater mollusca of Greece. Heldia. 6:51-86.
Greece/Macedonia	Albrecht, C., Foiller, K., Clewing,C., Hauffe, T., and T. Wilke. 2014. Invaders versus endemics: alien gastropod species in ancient Lake Ohrid. Hydrobiologia 739: 163-174.
Hungary	Soos, L. 1927. Nehany faunisztikai es okologiai adat. A llatani Kozlemenyek 24:60–70.
Hungary	Bodis, E., Borza P. and I. Potyo. 2012. Invasive mollusc, crustacean, fish and reptile species along the Hungarian stretch of the river Danube and some connected waters. Acta Zool Hung 58(Suppl.):29–45
Iran	Massoud, J. and M. Hedayeti-Far.1979. Freshwater mollusk fauna of the Khuzestan and Khorram-abad areas in southwestern Iran. Malacol Rev 12: 96.
Iran	Rostami-Jalilian, M., 2006. Determination of definitive and intermediate hosts of cercarial dermatitis-producing agents in northern Iran. Archives of Iranian Medicine, 9(1), pp.11-15.
Iraq	Altaif, K.I., Al-Abbassy, S.N., Al-Saqur, I.M. and A.K. Jawad. 1978. Experimental studies on the suitability of aquatic snails as intermediate hosts for Paramphistomum cervi in Iraq. Ann Trop Med Parasitol 72: 151-155.
Ireland	Green, W.A. 1902. A few notes on imported Mollusca. J Conchol 10:185–186
Ireland	Kerney, M.P. 1976. Atlas of the non-marine Mollusca of the British Isles. Institute of Terrestrial Ecology, Cambridge
Ireland	Anderson, R. 2003. Physella (Costatella) acuta in Britian and Ireland -Its taxonomy, origins and relationships to other introduced Physidae. J. of Conchology. 38:1, 7-21.
Italy	Cantraine, F.G. 1838. Malacologie mediterraneenne et littoraleou, description des mollusques qui vivent dans la Mediterranee ou sur le continent de l’Italie, ainsi que des coquilles qui se trouvent dans les terrains tertiaires italiens, avec des observations sur leur anatomie, leurs moeurs, leur analogie et leur gisement. Premiere partie. A. Braulart, Bruxelles
Italy	Villa, A. and J. Villa. 1841. Dispositio systematica conchyliarum terrestrium et fluviatilium quae adservantur in collectione fratrum Ant. et Jo. Bapt. Villa. Milan, Borroni et Scott
Italy	Philippi, R.A. 1844. Enumeratio molluscorum Siciliae cum viventium tum in tellure tertiaria fossilium, quae in itinere suo observavit, vol 2, pp 1–303
Italy	Issel, A. 1866. Catalogo dei molluschi raccolti nella Provincia di Pisa. Memorie della Societa Italiana di Scienze Naturali 2:1–38
Italy	Cossignani, T. and V. Cossignani. 1995. Atlante delle conchiglie terrestri e dulciacquicole italiane. L’Informatore Piceno, Ancona.
Italy	Cianfanelli, S., Lori, E. and M. Bodon. 2007. Alien freshwater mollusca in Italy and their distibution. In: Gherardi F (ed) Biological invaders in inland waters: profiles, distribution, and threats. Spring, Dordrecht, pp. 103-121.
Israel	Mienis, H.K. 1983. A preliminary checklist of the freshwater molluscs of Israel and the administered areas. Levantina 47: 543-550.
Kazakhstan	Vinarski, M.V., Andreev, N.I., Andreeva, S.I., Kazantsev, I.E., Karimov, A.V. and E.A. Lazutkina. 2015. Alien mollusk species in the aquatic ecosystems of Western Siberia: a review. Russ J Biol Invasions 6:137–147.
Lithuania	Schlesch, H. 1937. Bemerkungen uber die Verbreitung der Susswasser- und Meeresmollusken im ostlichen Ostseegebiete. Tartu Ulikooli juures oleva Loodusuurijate Seltsi Aruanded 43:37–64.
Lithuania	Zettler, M., Zettler, A. and D. Daunys. 2004. Bemerkenswerte Su¨ßwassermollusken aus Litauen. Aufsammlungen vom September 2004. Malakologische Abhandlungen/Museum fu¨r Tierkunde Dresden 23:27–40
Lithuania	Zettler, M. 2014. Suwassermollusken Litauens, eine Erganzung. Mitteilungen der Deutschen Malakozoologischen Gesellschaft 91:33–42
Lithuania	Butkus, R., Sidagyte, E., Rakauskas, V. and K. Arbaciauskas. 2014. Distibution and current state of non-indigenious mollusc species in Lithuanuan inland waters. Aquatic Invavions. 9:95-103.
Malta	Mienis, H.K. 1987. A note concerning Physa from Malta. Levantina 69: 719-722.
Netherlands	Meeuse ADJ, Hubert B 1949. The mollusc fauna of glasshouses in the Netherlands. Basteria 13: 1-30.
Netherlands	Gittenberger, E,. Janssen, A.W. and J.G.J. Kuiper. 1998. De Nederlandse Zoetwatermollusken. Recente en fossiele Weekdieren uit Zoet en Brak Water. Nederlandse Fauna 2:1–288
Pakistan	Nazneen, S., Begum, F., Erum, N. and N. Jahan. 1992. Study of jaws and radula of some fresh water gastropods in relation to their feeding habits. Proc Pakistan Congr Zool 12: 589- 598
Pakistan	Afshan, K., Beg, M.A., Ahmad, .I, Ahmad, M.M. and M. Qayyum. 2013. Freshwater Snail Fauna of Pothwar Region, Pakistan. Pakistan Journal of Zoology. 45:227–33.
Poland	Boettger, C.R. 1913. Beitrage zur Kenntnis der Malakofauna Schlesiens. Nachrichtsblatt der deutschen malakozoologischen Gesellschaft 45:153–163.
Poland	Feliksiak, S. 1939. Physa acuta Draparnaud in den Fabrikteichen von Łodz und ihre allgemeine Verbreitung. Fragmenta Faunistica Musei Zoologici Polonici 4:243–258.
Poland	Alexandrowicz, S.W. 1986. Physa acuta Draparnaud, 1805 (Mollusca, Gastropoda) from the recent Vistula sediments at Tyniec near Cracow. Acta Zoologica Cracoviensia 29:355–372
Poland	Strzelec, M., Spyra, A. and W. Serafinski. 2006. Over thirty years of Physella acuta (Draparnaud, 1805) expansion in the Upper Silesia and adjacent regions (Southern Poland). Malakologische Abhandlungen/Museum fur Tierkunde Dresden 24:49–55.
Poland	Spyra, A. and M. Strzelec. 2014. Identifying factors linked to the occurrence of alien gastropods in isolated woodland water bodies. Naturwissenschaften 101:229–239
Portugal	Morelet, A. 1845. Description des Mollusques terrestres et fluviatiles du Portugal. J.B. Baillie`re, Paris.
Portugal	Buttner K. 1922. Die jetzige Verbreitung von Physa acuta Drap. Archiv Molluskenkd 54:40–42
Portugal	Nobre, A. 1930. Moluscos terrestres, fluvialis e das aguas solobras de Portugal. Compahnia editora do minho Barcelos, Porto.
Romaina	Iordau, P., Ciobanu, A., Dumitrescu, M. and N. Dulipovici. 1964. The gastropod fauna of the pastures of a collective farm near Giurgiu. Lucr Stünt Inst Agron 7c: 307-315.
Russia	Lindholm, W.A. 1910. Ueber Physa acuta Drap. und deren Vorkommen in Russland. Nachrichtsblatt der Deutschen Malakozoologischen Gesellschaft 42:29–34
Russia	Lindholm, W.A. 1913. Beschreibung neuer Arten und Formen aus dem Kaukasus-gebiete. Nachrichtsblatt der Deutschen Malakozoologischen Gesellschaft 45:62–69
Russia	Zhadin (Shadin), V.I. 1931. Die Mollusken des Bassins des Su¨d Bug. In: Proceedings of the Dnieper Biological Station, vol 13, pp 13–53
Russia	Kazannikov, E.A. 1964. The preliminary data on the zonal distribution of freshwater mollusks in the Terek River basin. Vtoraya nauchnaya konferentsiya zoologov pedinstitutov RSFSR, pp 45–47.
Russia	Kudryavtsev ,V.A., and V.V. Pirogov. 1975. Physa acuta (Gastropoda) in the Volga delta. Zool Zh, vol 54, pp 1396–139.
Russia	Yakovleva, A.V., Yakovlev, V.A. and D.V. Mezikova. 2011. First records of the North American gastropod Physella acuta (Draparnaud, 1805) in the Kuybyshev Water Reservoir, Russia. Russ J Biol Invasions 2:60–62
Russia	Nekhaev, I.O. and D.M. Palatov. 2016. From the Black Sea to the White Sea: the first record of the invasive mollusc Physella acuta in the extreme North of the Europe. Russ J Biol Invasions 7:351–354
Russia	Vinarski, M.V., Andreev, N.I., Andreeva, S.I., Kazantsev, I.E., Karimov, A.V. and E.A. Lazutkina. 2015. Alien mollusk species in the aquatic ecosystems of Western Siberia: a review. Russ J Biol Invasions 6:137–147.
Spain	Morelet, A. 1845. Description des Mollusques terrestres et fluviatiles du Portugal. J.B. Baillie`re, Paris.
Spain	Graells, M.P. 1846. Catalogo de los moluscos terrestres y de agua dulce observados en Espa˜a, y descripcion y notas de algunas especies nuevas o poco conocidas del mismo pais. Calleja, Ojea and Co, Madrid.
Spain	Abarca C.V. and M.L. Suares ML. 1986. Lista faunı´stica y bibliogra´fica de los moluscos (Gastro´poda & Bivalvia) de los aguas continentales de la Penı´nsula Ibe´rica e Islas Baleares. Asociacio´n Espan˜ola de Limnologia, Barcelona
Spain	Van Leeuwen, C.H., Huig, N., Van der Velde, G., Van Alen, T.A., Wagemaker, C.A., Sherman, C.D., Klaassen, M. and Figuerola, J., 2013. How did this snail get here? Several dispersal vectors inferred for an aquatic invasive species. Freshwater Biology, 58(1), pp.88-99.
Sweden	Nilsson, A. 1928. Fundortsangaben und Bemerkungen zur malakologischen Fauna des sudlichen Schonen. Archiv Molluskenkd 60:256–269.
Sweden	Welter-Schultes, F. 2012. European non-marine molluscs: a guide for species identification. Planet Poster Editions, Gottingen
Switzerland	Clessin, S. 1887. Die Molluskenfauna Oesterreich-Ungarns und der Schweiz. Bauerund Raspe, Nurnberg.
Switzerland	Bollinger, G. 1909. Zur Gastropodenfauna von Basel und Umgebung. Inaugural-dissertation. Werner-Riehm, Basel.
Switzerland	Turner, H., Kuiper, J.G.J., and N. Thew. 1998. Atlas der Mollusken der Schweiz und Liechtensteins. Fauna Helvetica 2:1–527
Tajikistan	Vinarski, M.V. 2017. The history of an invasion: phases of the explosive spread of the physid snail Physella acuta through Europe, Transcaucasia and Central Asia. Biol. Invasions DOI
Turkey	Yildirim, M.Z., Kebapci, U., Gumus, B.A. and S.V. Koca. 2006. The basommatophoran pulmonate species (Mollusca: Gastropoda) of Turkey. Turk J Zool 30:445–458
Turkmenistan	Vinarski, M.V. 2017. The history of an invasion: phases of the explosive spread of the physid snail Physella acuta through Europe, Transcaucasia and Central Asia. Biol. Invasions DOI
Ukarine	Beletsky, P. 1918. Materials to the knowledge of the fauna of mollusks of Russia. Trudy Obshchestva Ispytateley Prirody pri Khar’kovskom Universitete 49:69–110.
Ukarine	Son, M.O. 2007. Invasive species of Mollusca in fresh- and brackish waterbodies of the northern part of the Black Sea region. Druk, Odessa.
Ukarine	Stadnichenko, A.P. 1990. Lymnaeiformes (physids, bulinids, planorbids). Fauna of Ukraine in 40 volumes 29(4):1–282.
United Kingdom	Forbes, E., and S. Hanley. 1853. A history of British mollusks and their shells, vol 4, pp 1–616.
United Kingdom	Choules, A. 1860. Discovery near London of a Physa species new to the British fauna. Zoologist. 18: 7278-7279.
United Kingdom	Jeffreys, G. 1862. British conchology, vol 1, pp 1–339.
United Kingdom	Jenkins, A.J. 1890. Physa acuta (Drp.) in Scotland. J Conchol 6:270–271.
United Kingdom	Williams, J.W., Taylor, J.W. and W.D. Roebuck. 1907. Land and freshwater shells: an introduction to the study of conchology. Swan Sonnenschein & Co, London.
United Kingdom	Cooper, J.E. 1918. Physa acuta Drap. in Middlesex. J Conchol 15: 233.
United Kingdom	Ellis, A.E. 1926. British snails. A guide to the non-marine Gastropoda of Great Britain and Ireland, Pliocene to Recent. Clarendon Press, Oxford
United Kingdom	Allen, D.E. 1976. The naturalist in Britain: a social history. Allen Lane, London
United Kingdom	Kerney, M.P. 1976. Atlas of the non-marine Mollusca of the British Isles. Institute of Terrestrial Ecology, Cambridge
United Kingdom	Anderson, R. 2003. Physella (Costatella) acuta in Britian and Ireland -Its taxonomy, origins and relationships to other introduced Physidae. J. of Conchology. 38:1, 7-21.
Uzbekistan	Lindholm, W.A. 1929. Drei interessante Wasserschnecken (Gastropoda) aus dem westlichen Turkestan. Comptes Rendus de l’Academie des Sciences de l’URSS, pp 311–314
Yugoslavia	Krkac, N. 1982. Effect of sudden temperature change on behaviour, oviposition and mortality in Physa acuta Draparnaud (Gastropoda, Pulmonata). Malacologia 22: 167-170.
South/Central America
Argentina	Fernandez, D. 1981. Mollusca, Gasteropoda, Physidae. Fauna Agua Dulce Repu ́b Argent 15:83–98
Argentina	Miquel, S.E. 1985. Presencia del ge ́nero Physella Haldeman, 1842 en la Repu ́blica Argentina (Mollusca Pulmonada Physidae). Neotro ́pica 31:38
Argentina	Paraense, W.L. 2005. Planorbidae, Lymnaeidae and Physidae of Argentina (Mollusca: Basommatophora). Mem Inst Oswaldo Cruz 100:491–493
Argentina	Nũnez, V and P.E. Pelichotti. 2003. Sinopsis y nuevas citas para la distribucio ́n de la familia Physidae en la Argentina (Gastropoda: Basommatophora). Comun Soc Malacol Urug 8:259–261
Argentina	Rumi, A., Gutiérrez Gregoric, D.E., Núñez, V., et al. 2006. Freshwater Gastropoda from Argentina: species richness, distribution patterns, and an evaluation of endangered species. Malacologia, 49(1), pp.189-208.
Argentina	Rumi, A., Gregoric, D.E.G., Núñez, V., and G.A. Darrigran 2008. Latin American malacology. Freshwater mollusks from Argentina. Rev. Biol. Trop.56:77–111.
Argentina	Nuñez, V. 2011. Revisio ́n de dos especies de Physidae. Rev Mex Biodivers 82:93–108
Brazil	Dias, M.L.F. 1984. Shell and anatomy intraspecific variability in South American Physidae (Pulmonata, Basommatophora).
Brazil	Thiengo, S.C., Fernandez, M.A., Boaventura, M.F. and M.A. Stortti. 1998. A survey of freshwater gastropods in the Microrregião Serrana of the state of Rio de Janeiro, Brazil. Memórias do Instituto Oswaldo Cruz, 93, pp.233-234.
Brazil	Maria Júlia, M.S. and M. Barros. 2001. Occurrence and distribution of fresh-water molluscs in the Riacho Fundo Creek Basin, Brasilia, Brazil. Revista de biología tropical, 49(3-4), pp.865-870.
Chile	Germain, L. 1913. Une nouvelle espe`ce de Physe du Chili. Rev Chil Hist Nat 17:161–166
Chile	Letelier, S.V., Ramos, A.M.L.,and L.G.M. Huaqíun. 2007. Exotic freshwater molluscs in Chile. Revista Mexicana de Biodiversidad. 78:9-13.
Chile	Collado, G.A. 2016. Unraveling cryptic invasion of a freshwater snail in Chile based on molecular and morphological data. Biodiveristy Conservation. DOI
Columbia	Velásquez, L.E. and J.S. Escobar. 2001. Physa cubensis Pfeiffer, 1839 (Pulmonata: Physidae) en la sabana de Bogota ́ (Cundinamarca, Colombia). Actual Biol 23:75–80
Cuba	Yong Cong M., Ferrer Lopez J.R., Perera de Puga, G. 1994. Anatom ́ıa y morfometr ́ıa de Physa cubensis Pfeiffer, 1839 (Pulmonata: Physidae) en Cuba. Rev Cuba Med Trop 46:37–41
Dominica	Reeves, W.K., Dillon Jr, R.T. and G.A. Dasch. 2008. Freshwater snails (Mollusca: Gastropoda) from the Commonwealth of Dominica with a discussion of their roles in the transmission of parasites. American malacological bulletin, 24(1), pp.59-63.
Peru	Paraense, W. 2003. Planorbidae, Lymnaeidae and Physidae of Peru (Mollusca: Basommatophora). Mem Inst Oswaldo Cruz 98:767–771
Peru/Boliva	Albrecht, C., Kroll, O., Moreno Terrazas, E., and T. Wilke. 2009. Invasion of ancient Lake Titicaca by the globally invasive Physa actua (Gastropoda: Pulmonata: Hygrophila). Biological Invasions. 11: 1821-1826.
Venezuela	Amarista, M., Niquil, N., Balzan, C. and J.P. Pointier. 2001. Interspecific competition between freshwater snails of medical importance: a Venezuelan example. Comptes Rendus de l'Académie des Sciences-Series III-Sciences de la Vie, 324(2), pp.143-148.
